# Supplementary material for: Augmented microglial endoplasmic reticulum-mitochondria contacts mediate depression-like behavior in mice induced by chronic social defeat stress
Source: Nat Commun. 2024 Jun 18;15:5199. doi: 10.1038/s41467-024-49597-z (PMC11189428; doi:10.1038/s41467-024-49597-z)
Supplement: Supplementary file 4 — Source Data [file 41467_2024_49597_MOESM4_ESM.xlsx]

## Sheet: Figure1e
Figure1e	The distance of ER-Mito (nm)
	Control	CSDS
	83	31
	79	25
	68	29

## Sheet: Figure1g
Figure1g	PLA dots/DAPI
		Control			CSDS
	IP3R-GRP75	1	1	2	5	3	6
	GRP75-VDAC	2	4	1	8	7	6
	PLA dots/Microglia(100%)
		Control			CSDS
	IP3R-GRP75	33.33	32.1	30.74	40.96	42.15	39.58
	GRP75-VDAC	33.33	35.69	36.12	41.72	43.45	40.33

## Sheet: Figure2a
Figure2a
	The distence of ER-Mito (nm)
	Control	TG	ATP
	68	37	29
	58	31	21
	74	40	33

## Sheet: Figure2b
Figure2b
	DCF fluorensence
	Control	TG	ATP
	1	1.46118	1.39282
	1	1.29859	1.45141
	1	1.32524	1.54369
	1	1.16667	1.33333

## Sheet: Figure2c
Figure2c
	MitoSOX fluorensence
	Control	TG	ATP
	1	3.93731	3.47816
	1	2.56	4.2
	1	1.86	2.1
	1	2.54	2.68

## Sheet: Figure2d
Figure2d
	Mito-tracker+ER-tracker
	Control				TG				ATP
	0	2	0.3333		0	0	0		0	1.3333	0
	1	1.582	0.0743		1	0.5926	0		1	1.0281	0.9992
	2	1.8566	0.1785		2	1.4603	1.7869		2	1.3261	2.2301
	3	3.2832	1.2835		3	2.3832	1.8713		3	1.9806	1.4646
	4	5.2689	3.517		4	3.2985	0		4	1.9886	0.2505
	5	6.2041	4.1453		5	4.5222	0		5	1.5781	0
	6	8.5959	3.0657		6	2.4861	0		6	1.9757	0
	7	10.6336	1.0158		7	0.0853	0		7	2.3186	0
	8	10.7702	0.0011		8	0	0		8	2.3663	0.143
	9	10.0019	0.2131		9	0	0		9	2.6366	0.1099
	10	10.5352	1.3869		10	0	0		10	2.3873	1.9766
	11	10.3195	1.8081		11	0	0		11	1.8785	2.7986
	12	9.4128	1.4801		12	0	0		12	3.312	0.3983
	13	7.9965	2.0155		13	0	0		13	8.0061	1.1599
	14	7.6373	2.8955		14	0	0.761		14	13.3068	1.8256
	15	7.2044	2.9159		15	0.8483	0.5323		15	18.7835	1.464
	16	6.4832	3.8		16	1.3333	1.0473		16	22.0177	0
	17	6.2714	3.8808		17	1.2597	1.5707		17	21.5704	0
	18	4.5574	3.6652		18	0.5465	1.093		18	13.0741	0
	19	3.4526	1.6218		19	0.2189	0		19	5.8706	0
	20	3.7061	0.456		20	0.7253	0		20	2.2286	0.0452
	21	4.3943	0.2013		21	0.0053	0		21	1.9598	0.4807
	22	5.6858	1.224		22	0	0		22	3.4685	0.3609
	23	7.0384	0.8137		23	0	0.0226		23	4.0636	0.0186
	24	7.0048	0.554		24	0.5572	1.3497		24	3.7264	0.3782
	25	7.3708	0.8131		25	1.2537	0.1164		25	3.2988	0.0505
	26	8.5906	2.1641		26	0.6499	0		26	2.7558	0
	27	9.2272	3.9019		27	1.2935	0		27	2.3747	0
	28	10.4257	5.4464		28	4.0697	0		28	2.9807	0
	29	11.5865	6.6632		29	5.3702	0		29	3.9158	0
	30	12.4463	5.154		30	2.6521	0		30	4.1185	0
	31	13.1474	3.6149		31	0.9324	0		31	5.7366	0
	32	11.5218	4.3138		32	1.0399	0		32	8.0774	0
	33	10.0153	3.9223		33	1.7963	0		33	8.1201	0
	34	10.3212	3.0685		34	1.7963	0		34	7.9201	0
	35	12.4782	3.0814		35	3.5536	0		35	9.8039	0
	36	15.1892	5.3469		36	7.568	0		36	10.8073	0
	37	16.5881	11.1318		37	22.7694	0		37	9.3064	0
	38	20.0649	9.6425		38	38.1487	0		38	7.7451	0
	39	24.8625	4.5189		39	29.9326	0		39	5.4408	0.1802
	40	25.8072	1.2912		40	12.8746	0		40	4.2756	0.0252
	41	23.8422	4.6863		41	7.0976	0.1331		41	5.2016	0.5825
	42	22.5847	8.2019		42	4.7929	0		42	5.7583	4.0212
	43	22.7759	11.0492		43	6.0468	0		43	6.7403	4.2762
	44	22.8929	16.4862		44	8.6703	1.137		44	6.9097	0.8101
	45	20.7703	20.7989		45	17.3434	5.8905		45	7.5213	0.0806
	46	22.2627	24.054		46	22.0822	10.6161		46	9.4217	0.5166
	47	28.2718	22.5746		47	29.0723	4.05		47	8.991	0.3619
	48	38.0156	19.7228		48	39.8303	0.4051		48	7.4644	0
	49	50.9882	15.7593		49	40.5339	0		49	5.9646	0
	50	67.296	14.4715		50	58.9652	0		50	5.6834	0
	51	76.0759	19.3196		51	75.4921	0.3707		51	6.8847	0
	52	77.9745	18.3968		52	81.7981	0		52	8.7535	0.0058
	53	80.0116	13.3053		53	62.9087	0.164		53	9.2839	0.0295
	54	82.6796	12.9146		54	47.0928	4.8652		54	7.937	0
	55	83.9914	11.2633		55	44.4223	21.2029		55	8.7897	0
	56	84.2971	8.1727		56	51.0505	24.2146		56	12.6135	0.9603
	57	83.8405	5.2683		57	69.6079	13.9502		57	20.2114	2.2164
	58	83.0935	5.054		58	82.8502	5.5323		58	30.2441	1.6845
	59	81.6708	9.7383		59	85	4.6515		59	32.8074	2.3368
	60	77.6738	12.2464		60	82.4185	2.5473		60	25.0885	1.1917
	61	74.0626	10.9183		61	61.9938	0.2786		61	19.1973	0.0956
	62	72.1336	8.2079		62	60.0434	0.2626		62	20.3737	0
	63	72.0783	6.0311		63	70.0863	5.3345		63	24.2802	0.4595
	64	66.4301	6.5226		64	70.4424	11.3134		64	22.295	0.8302
	65	59.7997	5.182		65	53.9324	13.8549		65	23.2043	1.2804
	66	56.9497	3.5479		66	33.987	7.6953		66	20.5203	0.121
	67	55.8543	4.1178		67	16	2.8e-12		67	17.9877	0.3714
	68	56.4053	8.1986		68	13.0977	2.2687		68	10.7131	3.54
	69	55.8551	8.4319		69	18.6295	6.5678		69	5.897	6.723
	70	56.1865	6.1727		70	30.8121	3.1523		70	5.3282	2.9862
	71	54.2073	4.0061		71	46.2034	4.4129		71	12.0626	0.4808
	72	52.0365	5.671		72	47.894	8.5771		72	24.6863	0
	73	53.6993	5.8737		73	36.4158	7.2806		73	33.5476	0
	74	54.6533	4.2261		74	21.317	1.0861		74	42.8547	0.0069
	75	50.8016	4.7577		75	9.4613	1.857		75	55.8042	0
	76	41.8738	4.925		76	4.6418	0.2733		76	66.7627	0.2322
	77	33.1957	3.7246		77	4.2189	0.2941		77	72.0695	0.697
	78	25.6528	4.4021		78	5.6164	1.2279		78	75.2354	0.0282
	79	23.7951	4.5971		79	4.412	2.4087		79	75.5612	1.1104
	80	24.5939	3.4898		80	4.3971	1.2726		80	74.1126	1.3958
	81	25.0861	1.6372		81	5.7553	1.6669		81	65.964	0.7185
	82	21.079	1.9692		82	2.403	0.1046		82	62.6761	0.6189
	83	18.2168	2.2687		83	1.0411	0		83	65.5841	0.1538
	84	17.0142	1.5819		84	0.7945	0		84	57.3562	0.0451
	85	14.7347	1.4777		85	1.6452	0		85	42.1803	1.098
	86	13.1293	2.2386		86	1.4577	0		86	25.3456	6.3409
	87	16.1132	1.0639		87	1.3582	0		87	13.0107	20.9352
	88	17.6995	0		88	2.7761	0		88	8.9293	27.1783
	89	17.1249	0.6033		89	2.7672	0		89	10.9735	12.2802
	90	17.1179	3.1213		90	3	0		90	15.5013	4.9874
	91	19.6472	3.3635		91	4.0708	0		91	26.3811	1.4396
	92	20.9422	0.9082		92	7.0404	1.2873		92	39.1773	0.64
	93	24.008	0.9819		93	12.1429	8.8931		93	38.5719	0.6667
	94	31.8442	2.7875		94	11.3234	6.2477		94	28.3528	1.3131
	95	36.2717	4.2463		95	5.9881	1.3517		95	21.397	1.0042
	96	40.8131	3.7341		96	2.1308	0.398		96	26.7593	1.9995
	97	42.4746	1.9396		97	0.6769	0.8554		97	32.6621	1.3048
	98	41.0021	1.2936		98	5.0472	0.5174		98	35.5132	2.1432
	99	34.1981	1.7629		99	13.1438	1.4827		99	44.3646	4.3553
	100	38.4023	0.9654		100	18.9081	0		100	42.803	3.7445
	101	43.6034	0.2752		101	19.4255	0		101	48.4808	4.1929
	102	42.0252	0.2746		102	16.526	1.4827		102	56.0873	4.7329
	103	32.8121	1.791		103	16.7607	2.5945		103	41.0114	6.8428
	104	23.6379	1.8382		104	12.048	1.791		104	23.0142	9.5448
	105	18.6822	0.6563		105	6.9575	0.2673		105	17.833	10.1011
	106	15.3186	0.0583		106	4.2568	0		106	15.8922	9.1193
	107	14.5519	0.6457		107	1.4666	0.0796		107	13.0299	6.6717
	108	15.8057	1.7652		108	0.6499	2.3483		108	13.0778	7.0819
	109	14.8842	1.8499		109	2.4581	2.7977		109	10.7959	6.6105
	110	12.7177	0.2481		110	5.7114	1.4328		110	9.3616	6.5395
	111	11.1332	0.9845		111	8.5436	1.1962		111	10.6228	6.8422
	112	11.0379	2.0708		112	11.2647	1.3247		112	14.0951	7.4664
	113	12.0131	2.8066		113	14.1161	2.9474		113	16.0582	9.0873
	114	12.8252	2.9772		114	13.5982	9.2688		114	21.4161	17.2971
	115	13.7078	3.1623		115	11.3193	16.8588		115	36.879	26.4253
	116	13.1727	2.3293		116	8.0647	14.2728		116	64.7313	24.9889
	117	11.4016	1.6641		117	5.9353	5.0665		117	81.0495	12.9394
	118	11.8509	3.323		118	3.9624	0		118	85	4.9153
	119	12.9188	3.8377		119	3.6716	0		119	85	5.8459
	120	12.8006	3.3508		120	5.8577	0.164		120	85	7.3228
	121	11.1453	2.2279		121	7.2877	3.1302		121	84.9172	6.1516
	122	10.0137	1.4629		122	8.7821	3.1251		122	83.8188	4.3918
	123	10.4153	1.9837		123	9.2691	0.7129		123	85	4.9069
	124	12.0063	3.5925		124	8.9978	0		124	85	4.1687
	125	12.5947	3.5521		125	6.0315	0.796		125	85	2.9539
	126	10.6195	1.8775		126	2.9172	2.1891		126	85	5.057
	127	11.8709	0.6047		127	1.5082	4.9068		127	84.9991	6.5511
	128	13.8212	0.6606		128	5.6105	12.8729		128	85	5.1408
	129	13.9442	0.3836		129	6.9303	6.4907		129	85	4.9027
	130	15.5406	0.1797		130	6.3935	1.1829		130	85	6.2216
	131	17.152	1.3967		131	5.1638	0		131	82.3512	5.8115
	132	16.9373	3.5333		132	4.1168	0		132	81.627	11.4079
	133	18.4268	2.7768		133	3	0		133	80.6032	11.2779
	134	20.6198	1.2132		134	3	0		134	71.8366	4.0315
	135	26.6137	3.1125		135	7.9254	5.1431		135	59.8559	0.3184
	136	30.7432	4.4894		136	11.1244	4.2938		136	47.5608	2.2938
	137	30.7979	5.2089		137	9.5617	0.5168		137	46.2137	9.7503
	138	31.5663	4.5136		138	5.9561	0		138	49.9677	14.1232
	139	33.464	3.9368		139	4.6069	0		139	62.0608	9.681
	140	36.8857	2.8492		140	6.9295	0		140	80.7059	2.9023
	141	40.9563	4.4922		141	9.4556	0		141	82.8837	1.6207
	142	41.0953	9.8434		142	8.2272	0		142	85	4.148
	143	40.6135	9.3839		143	7.1542	0		143	85	4.3721
	144	39.8055	3.4321		144	9.5271	1.9403		144	85	3.9419
	145	37.2815	1.2608		145	15.0624	5.1061		145	85	8.7365
	146	33.5897	2.162		146	24.4057	2.8967		146	83.779	11.4509
	147	30.1807	2.1236		147	31.2508	1.9835		147	74.662	7.5579
	148	26.9349	4.5241		148	21.0385	1.1682		148	48.7314	5.6301
	149	23.4477	7.0402		149	13.3152	0.5323		149	34.5378	7.8921
	150	23.6833	7.6329		150	14.6409	1.0473		150	24.7608	9.6457
	151	27.7313	5.1846		151	17.6943	1.7364		151	21.8274	9.0137
	152	28.4778	1.8395		152	15.3593	1.592		152	18.3914	9.988
	153	26.289	1.5698		153	10.3443	0.1663		153	21.6173	10.278
	154	23.4629	3.0449		154	7.9404	0		154	34.1679	9.6461
	155	22.3946	2.9408		155	4.9026	0		155	42.4086	11.313
	156	21.7867	1.4922		156	2.8667	0.9695		156	35.624	23.3449
	157	19.7296	2.2341		157	2.0655	0		157	34.4862	30.3295
	158	19.0411	2.5364		158	1.0339	0		158	39.5832	29.1022
	159	18.7418	1.8328		159	0.5427	0		159	44.618	25.1356
	160	17.8561	0.9112		160	3.1578	0		160	45.9926	20.3781
	161	16.3447	1.6701		161	3.5867	0.5744		161	59.4861	15.0017
	162	12.5017	1.8946		162	3.2142	5.9128		162	66.4741	10.299
	163	10.0881	2.3378		163	3.4867	4.2225		163	53.2881	11.3133
	164	9.6388	3.1732		164	6.089	0.4182		164	37.3991	13.1167
	165	10.0889	3.5838		165	6.0348	1.169		165	29.1799	14.7312
	166	11.3101	4.2747		166	5.5934	8.8394		166	26.361	11.9913
	167	11.8186	3.5178		167	4.239	21.455		167	31.6179	8.9697
	168	11.1074	2.0225		168	2.224	20.6192		168	42.2965	14.3732
	169	9.6226	1.0311		169	1.2487	9.3548		169	38.4208	18.8285
	170	9.4613	0.6131		170	0.4975	2.7994		170	22.1025	10.9205
	171	9.4043	0.4579		171	0	2.672		171	9.3318	6.3198
	172	10.2766	0.9645		172	0	6.8024		172	4.5168	2.3454
	173	11.3257	0.3768		173	0	6.6678		173	2.736	0.0282
	174	12.677	0.2195		174	0.0398	2.3168		174	2.2571	0
	175	13.0286	0.5342		175	1.2407	0.1853		175	2.4637	0
	176	12.2555	0.5648		176	0.4164	0		176	3.1468	0.0006
	177	12.3893	0.2369		177	0.2578	0		177	3.6629	0
	178	11.0789	0.4497		178	0	1.1736		178	3.6893	0.729
	179	9.5343	0		179	1.3425	2.2829		179	3.3758	3.0405
	180	9.2332	0		180	4.4428	0.9076		180	3.4157	2.344
	181	11.0436	0.0519		181	3.0249	5.6288		181	4.4241	0
	182	10.3592	0.019		182	8.7094	8.2476		182	5.3434	0
	183	7.8801	0.0555		183	32.7764	5.3773		183	5.2749	0.5769
	184	7.1099	1.0459		184	59.3657	1.5974		184	4.859	0.7377
	185	8.7674	1.2753		185	55.3431	5.5018		185	2.9369	0.234
	186	9.1432	0.2436		186	25.723	20.3347		186	2.0942	0.2497
	187	8.5268	0		187	6.1373	49.5154
	188	7.5009	0.0986		188	5.8037	50.8032
	189	7.338	1.8221		189	3.7072	31.0384
	190	7.3927	4.2943		190	2.0818	17.2571
	191	7.3449	2.3123		191	2.6076	12.9408
	192	6.832	0.4873		192	16.6041	5.1034
	193	5.6667	0		193	51.9775	0
					194	83.6097	1.0399
					195	72.8552	4.9549
					196	30.9471	2.3602
					197	9.6989	0.0962
					198	20.8859	0.5168
					199	53.3757	3.4383
					200	73.6842	5.8805
					201	85	8.6667
					202	81.2076	6.8656
					203	84.9376	3.5221
					204	85	2.0293
					205	85	1.4495
					206	78.5141	0
					207	47.8937	0
					208	10.7422	0
					209	7.3144	0
					210	18.849	1.2285
					211	24.5658	1.0194
					212	19.5286	0
					213	9.1721	0
					214	2.5101	0
					215	2.6451	0
					216	22.2702	0
					217	52.6197	0
					218	68.9228	0
					219	51.8279	0
					220	19.6333	0
					221	1.3134	0
					222	0.1791	0
					223	0.4705	0
					224	2.3035	0
					225	2.8248	0
					226	0.9169	0
					227	0	0

## Sheet: Figure2e
Figure2e
	PLA+ Cells in IP3R-GRP75				PLA+ Cells in GRP75-VDAC1
	Control	TG	ATP		Control	TG	ATP
	15	41.6667	33.3333		12.5	66.6667	62.5
	15.3846	22.2222	30.7692		12.5	41.6667	62.5
	10	36.3636	44.4444		7.69231	40	42.8571

## Sheet: Figure2f
Figure2f
	Fluo-4 fluorsecence
	Control	TG	ATP
	1.837	2.841	3.118
	1.349	2.93	2.87
	1.522	3.05	3.46
	1.823	2.77	3.01
	1.433	2.35	2.84

## Sheet: Figure2g
Figure2g
	Mag-Fluo4 fluorsecence				Rhod-2 fluorsecence
	Control	TG	ATP		Control	TG	ATP
	14.39	11.108	12.307		3.986	4.968	5.043
	16.43	11.318	10.118		3.16	4.29	6.04
	15.21	10.48	11.2		2.13	4.85	5.92
	13.57	9.4	10.6		4.02	5.56	6.29

## Sheet: Figure3a
Figure3a
	GRP75 expression
	Control	NC siRNA	grp75 siRNA
	100	106	58
	100	96	61
	100.5	100	72

[truncated: 20 more sheets: Figure3b, Figure3c, Figure3d, Figure3e, Figure3f, Figure3g, Figure3h, Figure4b, Figure4d, Figure4e, Figure4f, Figure4g, Figure4h, Figure5a, Figure5b, sFigure1, sFigure2, sFigure3, sFigure4, sFigure5]
